# Supplementary material for: Lipid Nanoparticles Enable Efficient In Vivo DNA Knock-In via HITI-Mediated Genome Editing
Source: Biomolecules. 2024 Dec 6;14(12):1558. doi: 10.3390/biom14121558 (PMC11673532; doi:10.3390/biom14121558)
Supplement: Supplementary file 1 [file biomolecules-14-01558-s001.zip]

Archive with 5 entries (5 files):
- Fig3c_Electrophoresis_3-knock-in.pdf
- Fig3c_Electrophoresis_5-knock-in.pdf
- Fig4d_Electrophoresis.pdf
- Fig9b_Electrophoresis_3-knock-in.pdf
- Fig9b_Electrophoresis_5-knock-in.pdf
